# Supplementary material for: Synthesis of Enantiostructured Triacylglycerol Prodrugs Constituting an Active Drug Located at Terminal sn-1 and sn-3 Positions of the Glycerol Backbone
Source: Molecules. 2025 Feb 21;30(5):991. doi: 10.3390/molecules30050991 (PMC11902219; doi:10.3390/molecules30050991)
Supplement: Supplementary file 1 [file molecules-30-00991-s001.zip]

Archive with 1 entries (1 files):
- molecules-3430960-supplementary.pdf
